# Supplementary material for: Multi-Element Composition of Wild Prunus spinosa Fruits Across Contrasting Environments: Implications for Food Safety and Quality
Source: Foods. 2026 May 14;15(10):1726. doi: 10.3390/foods15101726 (PMC13206278; doi:10.3390/foods15101726)
Supplement: Supplementary file 1 [file foods-15-01726-s001.zip]

Archive with 1 entries (1 files):
- foods-4307443-supplementary.pdf
